# Supplementary material for: How the Severity and Mechanism of Recurrent Laryngeal Nerve Dysfunction during Monitored Thyroidectomy Impact on Postoperative Voice
Source: Cancers (Basel). 2021 Oct 27;13(21):5379. doi: 10.3390/cancers13215379 (PMC8582531; doi:10.3390/cancers13215379)
Supplement: Supplementary file 1 [file cancers-13-05379-s001.zip]

Archive with 1 entries (1 files):
- cancers-1426561-supplementary.pdf
